# Supplementary material for: The nuclear lamina couples mechanical forces to cell fate in the preimplantation embryo via actin organization
Source: Nat Commun. 2023 May 29;14:3101. doi: 10.1038/s41467-023-38770-5 (PMC10226985; doi:10.1038/s41467-023-38770-5)
Supplement: Supplementary file 6 — Source Data [file 41467_2023_38770_MOESM6_ESM.xlsx]

## Sheet: 1b
Lamin-A/C L:N
2-cell	4-cell	8-cell precompaction	8-cell post
2.1	1.21274	2.06309	1.93414
1.1	1.31695	1.29287	1.91842
1.2	1.37774	1.56361	1.63505
1	1.40193	1.37902	1.61843
1.8	1.01788	1.83797	1.46668
1	1.44481	1.94567	1.54836
1	1.34533	1.98383	1.59997
1.5	1.76121	1.8997	1.31056
1.2	1.57377	2.00785	1.98347
1.4	1.34992	2.52813	1.88386
	2.16871	2.1501	1.63857
	2.08433	1.90226	2.16297
	1.26846	2.13808	1.53924
	1.9778	1.4855	1.69667
	1.8919	2.38599	1.83547
	1.32237	1.89959	1.62837
	1.99106	2.39463	1.29343
	1.23412	2.066	1.67634
	1.43847	2.31822	1.47772
	1.16339	2.19766	4.82325
	1.20098	2.0664	1.5888
	1.72844	2.41477	3.88027
	1.26042	2.08375	1.96957
	1.08478	1.73093	2.50568
	1.3365	1.97846	2.9541
	1.23675	1.98797	1.396
	1.31794	1.21274	1.738
	1.57606	1.33779	0.901
	1.14834	1.37607	3.467
	1.98802	1.413	2.755
	1.71457	1.00252	2.407
	1.52449	1.47819	2.121
	1.63989	1.3357	1.761
	1.84277	1.13379	2.075
		1.42614	1.449
		1.2224	1.598
		1.29329	1.532
		1.22872	2.113
		1.29676	1.522
		1.25999	2.058
		1.39008	1.538
		1.1839	1.491
		1.618	1.761
		1.15979	1.34
		1.49758	1.545
		1.47511	2.325
		1.42895	1.909
		1.36966	1.798
		1.53696	1.372
		1.10973	1.435
		1.29655	1.911
		1.23336	1.459
		1.29429	1.985
		0.930138	1.129
		0.802535
		1.28383
		1.01262
		1.37565
		1.24477

## Sheet: 1c
phospho-Myosin II intensity (AU)
2-cs	8-cs	16 cs	Blast
5	6.50701	15.2556	21.3033
5	9.64014	20.1276	19.0329
4.2	10.0488	14.5317	19.747
5.7	15.5141	13.6491	17.4276
	12.5	12.02	21.3838
	14.1031	13.3571	14.4536
	13.7671	13.1339	17.9085
	17.5625	12.8501	19.6103
	11.5324	12.8849
	12.1274	11.9683
	6	10.5408
	7.03395	14.7615
	9.42748	17.0553
	6.75	14.8819
		13.7555
		13.9319

## Sheet: 1e
Lamin-A/C L:N
8-cell DMSO	8-cell H-1152
0.954356	0.862523
1.00598	0.854114
1.08846	0.960657
1.42047	0.853051
1.21391	0.878988
1.10578	0.808795
1.43667	0.861339
1.36697	0.849019
1.31193	0.952393
1.07533	0.916314
1.15947	1.03896
1.07279	1.00007
1.08129	0.979532
1.21234	0.964151
1.36902	0.837226
1.39498	0.916934
1.60198	0.899897

## Sheet: 1f
Cell sphericity during cleavage
4 to 8 division	8 to 16 division
0.814321	0.903069
0.902278	0.958738
0.862769	0.966076
0.94057	0.975335
0.90394	0.927435
0.794	0.954473
0.909173	0.962058
0.871907	0.960756
0.885742
0.93154
0.882957

## Sheet: 1j
mRuby Lamin-A L:N (30 mins post stimulation)
Basolateral	Apical
0.925031	0.824952
0.941989	0.871159
0.950034	0.82027
0.95675	0.891568
	mRuby Lamin-A L:N
T (mins)	Basolateral				Apical
0	1.01031	1.00023	0.966461	1.02872	1.01745	1.00681	0.99522	0.990465
1	0.994128	1.02901	0.959046	1.04867	1.00526	0.971961	0.977923	0.985765
2	0.995698	1.03016	0.973762	1.04308	0.991295	0.984792	0.978187	0.984471
3	1.00314	1.01358	0.967032	1.01548	1.004	0.970747	0.988064	1.01955
4	0.998634	1.01473	0.952316	1.02081	1.00032	0.962562	0.967334	0.972347
5	0.982726	1.0206	0.966233	1.03405	0.965536	0.965149	0.952704	0.968465
6	0.981633	1.02187	0.974447	1.0448	0.963558	0.971697	0.95788	0.991009
7	1.00396	1.01082	0.961328	1.00886	0.988169	0.953163	0.967123	0.974254
8	0.985525	1.0061	0.967146	0.970335	0.975191	0.948991	0.945548	0.963969
9	0.968729	1.00886	0.981291	0.994927	0.941202	0.964093	0.927142	0.955864
11	0.983204	1.00391	0.951631	1.01204	0.947652	0.962034	0.936437	0.936317
12	0.983408	0.995741	0.940794	1.02107	0.927709	0.948516	0.919959	0.934886
13	0.974259	1.00265	0.967716	1.02141	0.89831	0.942285	0.906095	0.930391
14	0.963062	1.0076	0.96977	1.0282	0.920033	0.945137	0.917925	0.927735
15	0.952615	0.986418	0.949692	0.976956	0.92854	0.941916	0.917503	0.924942
16	0.953161	0.977785	0.94433	0.980138	0.903415	0.92787	0.893419	0.910094
17	0.974532	0.997698	0.953913	1.00052	0.903613	0.924121	0.887029	0.898447
18	0.966134	0.987799	0.953342	0.992347	0.906461	0.941176	0.889326	0.915679
19	0.955483	0.976289	0.955396	1.00224	0.882523	0.917837	0.89643	0.922081
21	0.952137	0.96639	0.951403	0.974119	0.870573	0.906432	0.875172	0.899946
22	0.95719	0.965815	0.955282	0.96466	0.878843	0.916411	0.863024	0.901512
23	0.97064	0.981469	0.957677	0.980052	0.861275	0.900781	0.865401	0.910503
24	0.923119	0.975483	0.936345	0.993379	0.857199	0.895343	0.864899	0.887073
25	0.920729	0.946708	0.940338	0.988822	0.862066	0.907065	0.853755	0.917859
26	0.945582	0.952463	0.946954	0.950387	0.855498	0.885521	0.832022	0.889797
27	0.922641	0.966851	0.942163	0.944368	0.833656	0.884043	0.836511	0.865345
28	0.938345	0.958564	0.941364	0.952966	0.821509	0.888637	0.841713	0.869636
29	0.926669	0.933356	0.961328	0.957868	0.818621	0.87401	0.852725	0.867797
30	0.925031	0.941989	0.950034	0.95675	0.824952	0.871159	0.82027	0.891568

## Sheet: S1b
Normalized Total Lamin-A/C levels
2-cell	4-cell	8-cell pre	8-cell post
100.576	101.855	97.4521	96.0517
98.8651	101.246	97.8372	95.7288
108.281	99.0095	97.7087	98.2606
97.4784	99.861	97.1444	97.7066
95.9943	100.075	96.9584	97.9708
97.5025	99.4866		97.408
109.1	98.4887
101.181	98.4447
102.45	99.0596
102.116
109.15

## Sheet: S1d
Sphericity
2-cell	4-cell	8-cell precompaction	8-cell compacted
0.801	0.791	0.833	0.688
0.556	0.702	0.885	0.695
0.612	0.843	0.817	0.644
0.58	0.864	0.818	0.714
0.724	0.763	0.837	0.654
0.739	0.797	0.652	0.737
0.532	0.819	0.672	0.682
0.524	0.769	0.732	0.707
0.542	0.803	0.785	0.782
0.571	0.838	0.743	0.857
0.54	0.781	0.783	0.772
0.609	0.738	0.851	0.841
0.653	0.769	0.812	0.797
0.656	0.712	0.865	0.841
0.556	0.789	0.81	0.728
0.648	0.767	0.747	0.854
0.541	0.903	0.71	0.853
0.621	0.79	0.707	0.698
0.641	0.791	0.717	0.649
0.634	0.831	0.896	0.78
0.537	0.85	0.725	0.68
0.569	0.789	0.824	0.64
0.618	0.836	0.802	0.786
	0.89	0.868	0.698
	0.838	0.775	0.661
	0.757	0.862	0.815
	0.755	0.789	0.796
	0.879	0.862	0.684
	0.798	0.719	0.684
	0.763	0.803	0.733
	0.723	0.796	0.711
	0.719	0.799	0.842
		0.837	0.838
		0.831	0.712
		0.789	0.81
		0.867	0.788
		0.881	0.778
		0.768	0.784
		0.682	0.832
		0.856	0.686
		0.788	0.777
		0.85	0.787
		0.813	0.821
		0.847	0.779
		0.747	0.686
		0.766	0.799
		0.887	0.805
		0.807	0.851
		0.888	0.841
		0.849	0.784
		0.799	0.871
		0.814	0.821
		0.704	0.857
		0.748	0.716
		0.834	0.862
		0.84	0.897
		0.768	0.817
		0.869	0.818
		0.737	0.708
			0.792
			0.855
			0.851
			0.928
			0.795
			0.84
			0.829
			0.787
			0.881
			0.784
			0.842
			0.851
			0.846
			0.744
			0.863
			0.82
			0.847
			0.813
			0.817
			0.84
			0.849
			0.79
			0.802
			0.741
			0.72
			0.809
			0.821
			0.867
			0.817
			0.869
			0.777

## Sheet: S1e
Solidity					Aspect Ratio
2-cell	4-cell	8-cell precompaction	8-cell post-compaction		2-cell	4-cell	8-cell precompaction	8-cell post-compaction
0.984	0.984	0.986	0.984		1.192	1.111	1.078	1.068
0.981	0.989	0.984	0.983		1.13	1.145	1.02	1.013
0.964	0.99	0.985	0.983		1.314	1.146	1.002	1.069
0.907	0.987	0.985	0.987		1.521	1.077	1.042	1.03
0.959	0.983	0.974	0.984		1.344	1.126	1.023	1.139
0.993	0.985	0.982	0.984		1.206	1.015	1.053	1.123
0.982	0.984	0.982	0.984		1.201	1.195	1.015	1.051
0.984	0.955	0.981	0.983		1.359	1.503	1.021	1.02
0.949	0.968	0.982	0.953		1.34	1.434	1.02	1.05
0.989	0.975	0.986	0.98		1.299	1.131	1.058	1.035
0.923	0.981	0.984	0.985		1.495	1.105	1.03	1.077
0.898	0.983	0.986	0.986		1.846	1.251	1.023	1.051
0.937	0.987	0.984	0.977		1.48	1.071	1.028	1.026
0.976	0.984	0.981	0.979		1.217	1.069	1.018	1.089
0.988	0.986	0.984	0.985		1.165	1.022	1.036	1.017
0.982	0.984	0.979	0.985		1.323	1.043	1.035	1.048
0.979	0.988	0.985	0.985		1.226	1.048	1.034	1.011
0.991	0.984	0.986	0.984		1.27	1.07	1.039	1.023
0.97	0.983	0.986	0.984		1.329	1.049	1.017	1.084
0.94	0.984	0.986	0.986		1.79	1.085	1.049	1.038
0.935	0.987	0.987	0.986		1.578	1.111	1.007	1.09
0.922	0.987	0.984	0.981		1.43	1.072	1.082	1.024
0.982	0.986	0.982	0.986		1.558	1.105	1.044	1.041
	0.986	0.986	0.984			1.064	1.022	1.022
	0.984	0.983	0.985			1.005	1.066	1.015
	0.983	0.986	0.986			1.058	1.03	1.015
	0.984	0.986	0.986			1.067	1.121	1.018
	0.985	0.988	0.986			1.064	1.026	1.005
	0.983	0.982	0.98			1.169	1.05	1.039
	0.986	0.981	0.986			1.108	1.053	1.019
	0.986	0.984	0.987			1.027	1.006	1.036
	0.984	0.985	0.986			1.105	1.055	1.033
	0.977	0.982	0.987			1.066	1.054	1.018
	0.979	0.982	0.984			1.026	1.007	1.082
		0.983	0.986				1.067	1.049
		0.985	0.986				1.039	1.009
		0.986	0.982				1.007	1.022
		0.979	0.982				1.027	1.044
			0.984					1.068
			0.984					1.052
			0.985					1.057
			0.985					1.081
			0.983					1.123
			0.985					1.123
			0.986					1.045
			0.983					1.101

## Sheet: S1f
Sphericity
2-cell DMSO	2-cell H-1152
0.941657	0.931019
0.918137	0.887701
0.892189	0.943861
0.951391	0.952868
0.939867	0.912557
0.904201	0.945681
0.939228	0.9461
0.931334	0.930713
0.946873	0.956015
0.941508	0.934791
0.919299	0.938832
0.901309	0.932168
0.935502	0.908816
0.951527	0.936682
0.922425	0.950462
0.903496	0.94162
0.940037	0.925379
0.910755	0.938394
0.927621	0.904304
0.952396	0.934314
0.941234	0.951283
0.900945	0.965862

## Sheet: S1g
Lamin-A/C lamina:nucleoplasm			Sphericity
2-cell DMSO	2-cell H-1152		2-cell DMSO	2-cell H-1152
1.67582	1.35175		0.941657	0.931019
1.99656	1.56399		0.918137	0.887701
1.48264	1.56753		0.892189	0.943861
1.71535	1.44338		0.951391	0.952868
1.75127	1.75359		0.939867	0.912557
1.36746	1.67821		0.904201	0.945681
1.47976	1.70743		0.939228	0.9461
1.84062	1.59963		0.931334	0.930713
1.6069	1.45585		0.946873	0.956015
1.70839	1.84231		0.941508	0.934791
1.74321	1.5641		0.919299	0.938832
1.7557	1.64115		0.901309	0.932168
1.54073	1.6688		0.935502	0.908816
1.65358	1.64067		0.951527	0.936682
1.90521	1.73322		0.922425	0.950462
1.42377	1.4795		0.903496	0.94162
1.71581	1.54343		0.940037	0.925379
1.37329	1.61823		0.910755	0.938394
1.49621	1.54291		0.927621	0.904304
1.71569	1.44959		0.952396	0.934314
1.4928	1.7083		0.941234	0.951283
1.57951	1.6815		0.900945	0.965862

[truncated: 42 more sheets: 2a, 2b,  2c, 2d, 2e, S2a, S2b, S2c, S2d, S2e, 3a, 3b, 3c, 3d, S3a, S3b, S3c, S3d, S3e, 4a …]
